# Supplementary material for: Extracellular succinate derived from ectopic milieu drives adhesion and implantation growth of ectopic endometrial stromal cells via the SUCNR1 signal in endometriosis
Source: Cell Commun Signal. 2024 Jan 30;22:82. doi: 10.1186/s12964-023-01415-7 (PMC10826047; doi:10.1186/s12964-023-01415-7)
Supplement: Supplementary file 2 — Additional file 1: Figure 1. Succinate and SDHB expression in EMs milieu. (A) Succinate accumulation in PF of patients with EMs was confirmed by ELISA. (B) SDHB expression in normal endometrium (n = 5), and ectopic lesion (n = 3) by immunohistochemistry. Non-EMs: endometrium from patients without endometrioss; EMs: ectopic lesion from women with endometriosis. Original magnification: × 200. SDHB expression were detected in hESC line, primary normal ESC, and primary ectopic ESC using via western blot. hESC.L: hESC line; hESC.N: primary normal ESC; hESC.D: primary ectopic ESC. SDHB expression were detected in hESC line, primary normal ESC, and primary ectopic ESC using via real time PCR (One-way ANOVA, *P < 0.05). Figure 2. Succinate Amplified the polarization of M1 phenotype. B, D-E) Under the initial stimulus condition, relative mRNA expression levels of M1 markers (CD80, CD86), M2 markers (CD206, CD163) in both vehicle and succinate (0, 1, 2, 2.5 and 5 mM) group. (C) CD 86 expression were assay via FCM in THP-1 cells stimulated with single succinate or LPS, as well as a combination of both for 24 h. Points or bars in graphs represent mean ± SEM. Significant differences in relation to the vehicle group are shown by *P < 0.05, **P < 0.01, ***P < 0.001. (F-I) RT-PCR of IL-8, IL-1β, IL-6 in THP-1 derived macrophages treated with vehicle or succinate for 24 h. * p < 0.05, ** p < 0.01, *** p < 0.001, data are shown as mean ± SEM (n = 3). (J) SUCNR1 expression were assay via FCM in THP-1 cells stimulated with succinate(0, 0.5, 1, 2.5 and 5 mM) for 48 h. one-way ANOVA followed by Dunnett’s post hoc test, * p < 0.05, ** p < 0.01, *** p < 0.001, data are shown as mean ± SEM (n ≥ 3). Figure 3. Expression of Channel Proteins for succinate in EMs milieu. C) mRNA expression of transporters responsible for succinate exportation (MCT1) and succinate uptake (SLC26A6, SLC25A10) in hESC line, primary normal ESC, and primary ectopic ESC using via real time PCR. hESC.L: hESC line; hESC [file 12964_2023_1415_MOESM1_ESM.zip › Supplementary/Figure 1-2_DLM20228644_Difference result_organic acid ion pair information.xlsx]

## Sheet: Sheet1
Metabolites	Q1	Q3
(2S)-2-hydroxy-hexanedioic acid_1	129	73.1
(2S)-2-hydroxy-hexanedioic acid_2	171	73.1
2-hydroxy-3-methylpentanoic acid_1	159.1	45
2-hydroxy-3-methylpentanoic acid_2	103	45
2-hydroxyhexanoic acid_1	159.1	45
2-hydroxyhexanoic acid_2	103	45
2-hydroxyhippuric acid_1	206	176.1
2-hydroxyhippuric acid_2	193	175.1
4-hydroxyphenylacetic acid_1	179.1	45
4-hydroxyphenylacetic acid_2	252.1	73
5-hydroxymethy-2-furancarboxylic acid_1	271	123.1
5-hydroxymethy-2-furancarboxylic acid_2	123	81
DL-pyroglutamic acid_1	156	73
DL-pyroglutamic acid_2	230	73
Elaidic acid_1	116.9	47
Elaidic acid_2	129	55
Fumaric acid_1	245	75
Fumaric acid_2	217	45
Glutaric acid_1	158.1	115
Glutaric acid_2	261	73
Glycine_1	174.1	86.1
Glycine_2	248.2	73.1
Homogentisic acid_1	341.1	207
Homogentisic acid_2	384.1	147.1
Itaconic acid_1	215.1	73
Itaconic acid_2	259.1	73
L-4-hydroxyproline_1	230.1	73
L-4-hydroxyproline_2	140	73
Maleic Acid_1	245	73
Maleic Acid_2	148.1	132
Methylmalonic acid_1	146.9	73
Methylmalonic acid_2	218	56.1
Nonadecanoic acid_1	355.3	75
Nonadecanoic acid_2	117	47
Nonanoic Acid_1	117	47
Nonanoic Acid_2	215.1	75
Palmitic acid_1	117	75
Palmitic acid_2	313.2	75.1
pimelic acid_1	155.1	59
pimelic acid_2	217.1	55
succinic acid_1	146.9	45
succinic acid_2	247	73.1
Tridecanoic acid_1	117	47
Tridecanoic acid_2	271.2	75
