# Supplementary material for: Extracellular succinate derived from ectopic milieu drives adhesion and implantation growth of ectopic endometrial stromal cells via the SUCNR1 signal in endometriosis
Source: Cell Commun Signal. 2024 Jan 30;22:82. doi: 10.1186/s12964-023-01415-7 (PMC10826047; doi:10.1186/s12964-023-01415-7)
Supplement: Supplementary file 2 — Additional file 1: Figure 1. Succinate and SDHB expression in EMs milieu. (A) Succinate accumulation in PF of patients with EMs was confirmed by ELISA. (B) SDHB expression in normal endometrium (n = 5), and ectopic lesion (n = 3) by immunohistochemistry. Non-EMs: endometrium from patients without endometrioss; EMs: ectopic lesion from women with endometriosis. Original magnification: × 200. SDHB expression were detected in hESC line, primary normal ESC, and primary ectopic ESC using via western blot. hESC.L: hESC line; hESC.N: primary normal ESC; hESC.D: primary ectopic ESC. SDHB expression were detected in hESC line, primary normal ESC, and primary ectopic ESC using via real time PCR (One-way ANOVA, *P < 0.05). Figure 2. Succinate Amplified the polarization of M1 phenotype. B, D-E) Under the initial stimulus condition, relative mRNA expression levels of M1 markers (CD80, CD86), M2 markers (CD206, CD163) in both vehicle and succinate (0, 1, 2, 2.5 and 5 mM) group. (C) CD 86 expression were assay via FCM in THP-1 cells stimulated with single succinate or LPS, as well as a combination of both for 24 h. Points or bars in graphs represent mean ± SEM. Significant differences in relation to the vehicle group are shown by *P < 0.05, **P < 0.01, ***P < 0.001. (F-I) RT-PCR of IL-8, IL-1β, IL-6 in THP-1 derived macrophages treated with vehicle or succinate for 24 h. * p < 0.05, ** p < 0.01, *** p < 0.001, data are shown as mean ± SEM (n = 3). (J) SUCNR1 expression were assay via FCM in THP-1 cells stimulated with succinate(0, 0.5, 1, 2.5 and 5 mM) for 48 h. one-way ANOVA followed by Dunnett’s post hoc test, * p < 0.05, ** p < 0.01, *** p < 0.001, data are shown as mean ± SEM (n ≥ 3). Figure 3. Expression of Channel Proteins for succinate in EMs milieu. C) mRNA expression of transporters responsible for succinate exportation (MCT1) and succinate uptake (SLC26A6, SLC25A10) in hESC line, primary normal ESC, and primary ectopic ESC using via real time PCR. hESC.L: hESC line; hESC [file 12964_2023_1415_MOESM1_ESM.zip › Supplementary/Figure 1A_original data for OPLS-DA analysis.csv]

	EMs	non-EMs
Fumaric acid	2.597726519	0.446653738
Maleic Acid	2.303144156	0.690167543
Nonanoic Acid	2.225390434	0.239833835
L-4-hydroxyproline	2.129199323	0.739287494
Tridecanoic acid	2.054608797	0.790699158
Glutaric acid	2.047241518	0.312646276
Methylmalonic acid	2.019489749	0.64182616
Itaconic acid	1.989340457	0.127912681
(2S)-2-hydroxy-hexanedioic acid	1.898027941	0.664284605
Heptanoic acid	1.776101007	0.954573744
Benzoic acid	1.775171889	0.656586029
Nonadecanoic acid	1.769196879	1.035934617
2-hydroxyhexanoic acid	1.710998624	0.480343575
Elaidic acid	1.638088358	1.225018711
pimelic acid	1.532378522	1.147599835
succinic acid	1.501562972	0.091870814
Decanoic acid	1.436066786	0.397121385
DL-pyroglutamic acid	1.417948193	1.151223391
Glycine	1.410997627	0.589495031
Palmitic acid	1.318690754	1.273926863
Margaric acid	1.116588295	1.381523175
5-hydroxymethy-2-furancarboxylic acid	1.090277857	0.903981936
2-hydroxyhippuric acid	1.057196746	0.625174828
4-hydroxybenzoic acid	1.049981022	1.019905512
Pentadecanoic acid	1.005844425	1.324790109
3-methylglutaric acid	0.913407786	0.970528817
2-hydroxy-3-methylpentanoic acid	0.912556186	0.934637895
Tetradecanoic acid	0.886857139	1.301072245
4-hydroxyphenylacetic acid	0.878076672	0.868065509
Suberic acid	0.875513819	1.456674329
3-hydroxy-dodecanedioic acid	0.858307964	1.090214126
Indole-3-acetic acid	0.798862146	0.823826665
2-oxoglutaric acid	0.79375813	0.983946565
3-hydroxypropionic acid	0.758136592	0.693950918
Homogentisic acid	0.747331966	0.573932473
Adipic acid	0.68338792	1.208566712
Lauric acid	0.671131388	1.314536996
L-phenylalanine	0.670986761	1.414400659
Mesaconic acid	0.648232659	0.185116364
2-ketovaleric acid	0.642467873	0.832109773
DL-glyceric acid	0.62649166	0.523048856
3-hydroxyisovaleric acid	0.613068695	0.781785711
linoleic acid	0.605185275	1.353838812
Mandelate	0.58594783	1.530863222
Malonic acid	0.580971988	0.185011098
L-alanyl-glycine	0.580971988	0.185011098
L-malic acid	0.57595593	0.545257718
3-hydroxy-3-methylglutaric acid	0.575074378	1.632870843
3-aminobenzoic acid	0.546054094	1.587537949
Oleic acid	0.533346474	1.365477452
cis-aconitate	0.531265967	0.987079664
citric acid	0.530141687	1.104761334
trans-cinnamic acid	0.508946871	1.175544057
N-acetylglycine	0.50348856	0.639400258
2-hydroxyisobutyric acid	0.499684912	0.604731382
L-2-hydroxyglutaric acid disodium	0.468831385	0.087298984
Vanillylmandelic acid	0.451179312	1.561790248
Azelaic acid	0.449362924	0.780531055
Glycolic acid	0.442763781	0.736642947
3-hydroxysebacic acid	0.441333713	0.678731211
Isocitric acid	0.438758805	1.213844318
Isophthalic acid	0.43772561	1.391764138
D-gluconic acid	0.424463014	0.157228851
2-methylsuccinic acid	0.385696241	0.807521131
Phthalic acid	0.380679334	0.716971663
3-methyladipic acid	0.361892898	1.236716156
Phenylpyruvic acid	0.354237707	0.722145217
3-methoxybenzoic acid	0.327590246	1.177608903
3-(3-hydroxyphenyl)-3-hydroxypropanoic acid	0.323017964	0.986694052
3-(4-hydroxyphenyl)lactate	0.318863994	1.355279986
2-hydroxy-2-methylbutyric acid	0.31672016	0.124747533
#NAME?	0.303962033	1.211811734
N-acetyl-L-tyrosine	0.29971868	1.211840252
L-tartaric acid	0.29870014	1.028696975
2-hydroxy-3-methylbutyric acid	0.256814293	1.007421683
2-hexenoic acid	0.256555283	0.271019502
Terephthalic acid	0.251685753	1.507775215
Oxalic acid	0.217113211	1.037872646
2-hydroxy-4-methylvaleric acid	0.192177999	0.930034721
Vanillic acid	0.18592782	1.601203296
Lactic acid	0.171628421	0.733325247
Sodium ketoisocaproate	0.158169341	0.91879644
3-methyglutaconic acid	0.144626318	0.927530888
Pyruvic acid	0.089986396	0.397967027
DL---phenyllactic acid	0.085209653	1.381737673
3-hydroxyphenylacetic acid	0.075254656	1.468987693
3-hydroxybutyric acid	0.064543725	0.91438125
N-benzoylglycine	0.051289021	1.323558312
2-ethylmalonic acid	0.051207092	0.936331608
Uracil	0.034332351	0.435603696
Homovanillic acid	0.029104703	1.572574467
2-methylcitric acid	0.014287577	1.460253869
